# Supplementary material for: Simultaneous Qualitative and Quantitative Analyses of 41 Constituents in Uvaria macrophylla Leaves Screen Antioxidant Quality-Markers Using Database-Affinity Ultra-High-Performance Liquid Chromatography with Quadrupole Orbitrap Tandem Mass Spectrometry
Source: Molecules. 2024 Oct 15;29(20):4886. doi: 10.3390/molecules29204886 (PMC11510267; doi:10.3390/molecules29204886)
Supplement: Supplementary file 1 [file molecules-29-04886-s001.zip]

Archive with 41 entries (41 files):
- Suppl. S1 liquiritigenin CAS 578-86-9.pdf
- Suppl. S10 phloridzin CAS 60-81-1.pdf
- Suppl. S11 tiliroside CAS 20316-62-5.pdf
- Suppl. S12 kaempferol CAS 520-18-3.pdf
- Suppl. S13 7-hydroxyflavone CAS 6665-86-7.pdf
- Suppl. S14 chrysin CAS 480-40-0.pdf
- Suppl. S15 galangin CAS 548-83-4.pdf
- Suppl. S16 myricetin CAS 529-44-2.pdf
- Suppl. S17 D-fructose CAS 57-48-7.pdf
- Suppl. S18 1,2,3,4,6-penta-O-galloyl-a┬-D-glucopyranose CAS 14937-32-7.pdf
- Suppl. S19 sucrose CAS 57-50-1.pdf
- Suppl. S2 isoliquiritigenin CAS 961-29-5.pdf
- Suppl. S20 quinic acid CAS 77-95-2.pdf
- Suppl. S21 salicylic acid CAS 69-72-7.pdf
- Suppl. S22 methyl gallate CAS 99-24-1.pdf
- Suppl. S23 protocatechuic acid CAS 99-50-3.pdf
- Suppl. S24 2,5-dihydroxybenzoic acid CAS 490-79-9.pdf
- Suppl. S25 4-hydroxybenzaldehyde CAS 123-08-0.pdf
- Suppl. S26 caffeic acid CAS 331-39-5.pdf
- Suppl. S27 Cis-4-hydroxycinnamic acid CAS 4501-31-9.pdf
- Suppl. S28 ferulic acid CAS 1135-24-6.pdf
- Suppl. S29 gallic acid CAS 149-91-7.pdf
- Suppl. S3 pinocembrin CAS 480-39-7.pdf
- Suppl. S30 ellagic acid CAS 476-66-4.pdf
- Suppl. S31 citric acid CAS 77-92-9.pdf
- Suppl. S32 gallocatechin gallate CAS 4233-96-9.pdf
- Suppl. S33 epicatechin gallate CAS 1257-08-5.pdf
- Suppl. S34 cholesteryl acetate CAS 604-35-3.pdf
- Suppl. S35 (+)-4-cholesten-3-one CAS 601-57-0.pdf
- Suppl. S36 betulin CAS 473-98-3.pdf
- Suppl. S37 oleanolic acid CAS 508-02-1.pdf
- Suppl. S38 ethyl stearate CAS 111-61-5.pdf
- Suppl. S39 oleic acid CAS 112-80-1.pdf
- Suppl. S4 oroxylin A CAS 480-11-5.pdf
- Suppl. S40 stearic acid CAS 57-11-4.pdf
- Suppl. S41 L-(-)-proline CAS 147-85-3.pdf
- Suppl. S5 wogonin CAS 632-85-9.pdf
- Suppl. S6 galangin 3-methyl ether CAS 6665-74-3.pdf
- Suppl. S7 isoquercitrin CAS 21637-25-2.pdf
- Suppl. S8 hyperoside CAS 482-36-0.pdf
- Suppl. S9 quercetin 3-O-a┬-D-glucuronide CAS 22688-79-5.pdf
